# Supplementary material for: Genomic structure and transcript analysis of the Rapid Alkalinization Factor (RALF) gene family during host-pathogen crosstalk in Fragaria vesca and Fragaria x ananassa strawberry
Source: PLoS One. 2020 Mar 26;15(3):e0226448. doi: 10.1371/journal.pone.0226448 (PMC7098601; doi:10.1371/journal.pone.0226448)
Supplement: S5 Fig — (TXT) [file pone.0226448.s005.txt]

S5 Figure. Blastn output of FanRALF3-1 upstream sequence against Fragaria x ananassa cv. Camarosa v1.0.a1 pseudomolecule using GDR.

 
> Fvb2-2 (F. vesca subgenome)
Length=24782128

 Score = 1250 bits (650),  Expect = 0.0
 Identities = 652/653 (99%), Gaps = 0/653 (0%)
 Strand=Plus/Minus

Query  1        TGCATCTGTTACATCATCCCTTGAGATTATTTGGAATAGTACTATTAGTTTACCAGATCC  60
                ||||||||||||||||||||||||||||||||||||||||||||||||||||||||||||
Sbjct  4767971  TGCATCTGTTACATCATCCCTTGAGATTATTTGGAATAGTACTATTAGTTTACCAGATCC  4767912

Query  61       ACCATTCATATTGTACCCATTCTGATATATATACAAATTGTTGATTACAGCCATTTATAT  120
                ||||||||||||||||||||||||||||||||||||||||||||||||||||||||||||
Sbjct  4767911  ACCATTCATATTGTACCCATTCTGATATATATACAAATTGTTGATTACAGCCATTTATAT  4767852

Query  121      TTCTTGTGCTTCAACACCAGCCAATTTATTTTCGGAAATTAATAGTTTGTATAAACGATT  180
                ||||||||||||||||||||||||||||||||||||||||||||||||||||||||||||
Sbjct  4767851  TTCTTGTGCTTCAACACCAGCCAATTTATTTTCGGAAATTAATAGTTTGTATAAACGATT  4767792

Query  181      AACTCAGAAAATCAAATTCTGTATGACATTGACATTGGATACACGTCTATAAGACTATAA  240
                ||||||||||||||||||||||||||||||||||||||||||||||||||||||||||||
Sbjct  4767791  AACTCAGAAAATCAAATTCTGTATGACATTGACATTGGATACACGTCTATAAGACTATAA  4767732

Query  241      CTAGGTTCGTAGTTTGAAGTCTGCTTAAGTGGCTCTCAAAGCTGTTGTAGTGCTGGATGG  300
                ||||||||||||||||||||||||||||||||||||||||||||||||||||||||||||
Sbjct  4767731  CTAGGTTCGTAGTTTGAAGTCTGCTTAAGTGGCTCTCAAAGCTGTTGTAGTGCTGGATGG  4767672

Query  301      CATAAATTCAAAGATAGTATCAGTTTCAATGATTAGTTGCATACCGACTTTATAATTGGA  360
                ||||||||||||||||||||||||||||||||||||||||||||||||||||||||||||
Sbjct  4767671  CATAAATTCAAAGATAGTATCAGTTTCAATGATTAGTTGCATACCGACTTTATAATTGGA  4767612

Query  361      ATTGTAAATGGTATTTGATAGGTCCATTTCTACTACTACGACTCGTTTTTGATATCAAGG  420
                ||||||||||||||||||||||||||||||||||||||||||||||||||||||||||||
Sbjct  4767611  ATTGTAAATGGTATTTGATAGGTCCATTTCTACTACTACGACTCGTTTTTGATATCAAGG  4767552

Query  421      ATTGCGTAAGTCACACCAATTTGCATCTAGTTATATAAATATATTCCGCTAAGTGGTTCA  480
                ||||||||||||||||||||||||||||||||||||||||||||||||||||||||||||
Sbjct  4767551  ATTGCGTAAGTCACACCAATTTGCATCTAGTTATATAAATATATTCCGCTAAGTGGTTCA  4767492

Query  481      ATTCATTTTCTTGGTAGGTTTTGAACAGGTCACGGATTTATCCAATCCAGCTTTCCTTCC  540
                ||||||||||||||||||||||||||||||||||||||||||||||||||||||||||||
Sbjct  4767491  ATTCATTTTCTTGGTAGGTTTTGAACAGGTCACGGATTTATCCAATCCAGCTTTCCTTCC  4767432

Query  541      AGCAATTGGAGCAAGGTTGAATTTTGGTGAGAGTCATTAAACTAATCAGCTTTGTTTGAA  600
                ||||||||||||||||||||||||||||||||||||||||||||||||||||||||||||
Sbjct  4767431  AGCAATTGGAGCAAGGTTGAATTTTGGTGAGAGTCATTAAACTAATCAGCTTTGTTTGAA  4767372

Query  601      CAAATGAGAAATGAGAGCTTCCAATTCCCTTAGAAAATGTTTTGTCCTTTCAG  653
                |||||||||||||||||||||||||||||||||||||||||||||||| ||||
Sbjct  4767371  CAAATGAGAAATGAGAGCTTCCAATTCCCTTAGAAAATGTTTTGTCCTGTCAG  4767319


> Fvb2-4 (F. iinumae subgenome)
Length=26692599

 Score = 1067 bits (555),  Expect = 0.0
 Identities = 621/644 (96%), Gaps = 8/644 (1%)
 Strand=Plus/Plus

Query  12        CATCATCCCTTGAGATTATTTGGAATAGTACTAT-TAGTTTACCAGATCCACCATTCATA  70
                 |||||||||||||||||||||||| ||||| ||| ||||||||||||||||||||||| |
Sbjct  21746277  CATCATCCCTTGAGATTATTTGGATTAGTAATATATAGTTTACCAGATCCACCATTCACA  21746336

Query  71        TTGTACCCATTCTGATATATATACAAATTGTTGATTACAGCCATTTATATTTCTTGTGCT  130
                 ||||||   | ||||||||||||||||||||||||||||||||||||||   ||||||||
Sbjct  21746337  TTGTAC---TCCTGATATATATACAAATTGTTGATTACAGCCATTTATA---CTTGTGCT  21746390

Query  131       TCAACACCAGCCAATTTATTTTCGGAAATTAATAGTTTGTATAAACGA-TTAACTCAGAA  189
                 ||||||||||||||||||||||||||||||| |||||||||||||||| |||||||||||
Sbjct  21746391  TCAACACCAGCCAATTTATTTTCGGAAATTAGTAGTTTGTATAAACGATTTAACTCAGAA  21746450

Query  190       AATCAAATTCTGTATGACATTGACATTGGATACACGTCTATAAGACTATAACTAGGTTCG  249
                 |||||| |||||||||||||||||| ||||||||||||||||||||||||||||||||||
Sbjct  21746451  AATCAATTTCTGTATGACATTGACAATGGATACACGTCTATAAGACTATAACTAGGTTCG  21746510

Query  250       TAGTTTGAAGTCTGCTTAAGTGGCTCTCAAAGCTGTTGTAGTGCTGGATGGCATAAATTC  309
                 ||||||||||||||||||||||||||||||||||||||||||||||||||||||||| ||
Sbjct  21746511  TAGTTTGAAGTCTGCTTAAGTGGCTCTCAAAGCTGTTGTAGTGCTGGATGGCATAAACTC  21746570

Query  310       AAAGATAGTATCAGTTTCAATGATTAGTTGCATACCGACTTTATAATTGGAATTGTAAAT  369
                 ||||| |||||||||||||||||||||||||||||||||||||| |||||||||||||||
Sbjct  21746571  AAAGACAGTATCAGTTTCAATGATTAGTTGCATACCGACTTTATTATTGGAATTGTAAAT  21746630

Query  370       GGTATTTGATAGGTCCATTTCTACTACTACGACTCGTTTTTGATATCAAGGATTGCGTAA  429
                 |||||||||||||||||||||||||||||| |||||||||||||||||||||||||||||
Sbjct  21746631  GGTATTTGATAGGTCCATTTCTACTACTACTACTCGTTTTTGATATCAAGGATTGCGTAA  21746690

Query  430       GTCACACCAATTTGCATCTAGTTATATAAATATATTCCGCTAAGTGGTTCAATTCATTTT  489
                 ||||||||||||||||||||||||||||| ||||||||||||||||||||| ||||||||
Sbjct  21746691  GTCACACCAATTTGCATCTAGTTATATAATTATATTCCGCTAAGTGGTTCATTTCATTTT  21746750

Query  490       CTTGGTAGGTTTTGAACAGGTCACGGATTTATCCAATCCAGCTTTCCTTCCAGCAATTGG  549
                 ||||||||||||||||||||||||||||||||||||||||||||||||||||||||||||
Sbjct  21746751  CTTGGTAGGTTTTGAACAGGTCACGGATTTATCCAATCCAGCTTTCCTTCCAGCAATTGG  21746810

Query  550       AGCAAGGTTGAATTTTGGTGAGAGTCATTAAACTAATCAGCTTTGTTTGAACAAATGAGA  609
                 ||||||||||||||||||||||||||||||||||||||||||||||||||||||||||||
Sbjct  21746811  AGCAAGGTTGAATTTTGGTGAGAGTCATTAAACTAATCAGCTTTGTTTGAACAAATGAGA  21746870

Query  610       AATGAGAGCTTCCAATTCCCTTAGAAAATGTTTTGTCCTTTCAG  653
                 ||||||||||||||||||| |||||||| |||||||||||||||
Sbjct  21746871  AATGAGAGCTTCCAATTCCATTAGAAAAGGTTTTGTCCTTTCAG  21746914


 Score = 1038 bits (540),  Expect = 0.0
 Identities = 621/644 (96%), Gaps = 11/644 (2%)
 Strand=Plus/Plus

Query  12        CATCATCCCTTGAGATTATTTGGAATAGTACTAT-TAGTTTACCAGATCCACCATTCATA  70
                 |||||||||||||||||||||||| ||||| ||| ||||||||||||||||||||||| |
Sbjct  21731779  CATCATCCCTTGAGATTATTTGGATTAGTAATATATAGTTTACCAGATCCACCATTCACA  21731838

Query  71        TTGTACCCATTCTGATATATATACAAATTGTTGATTACAGCCATTTATATTTCTTGTGCT  130
                 ||||||   | ||||||||||||||||||||||||||||||||||||||   ||||||||
Sbjct  21731839  TTGTAC---TCCTGATATATATACAAATTGTTGATTACAGCCATTTATA---CTTGTGCT  21731892

Query  131       TCAACACCAGCCAATTTATTTTCGGAAATTAATAGTTTGTATAAACGA-TTAACTCAGAA  189
                 |||||||||||||||||||||||||||||| ||||||||||||||||| |||||||||||
Sbjct  21731893  TCAACACCAGCCAATTTATTTTCGGAAATT-ATAGTTTGTATAAACGATTTAACTCAGAA  21731951

Query  190       AATCAAATTCTGTATGACATTGACATTGGATACACGTCTATAAGACTATAACTAGGTTCG  249
                 |||||| |||||||||||||||||| ||||||||||||||||||||||||||||||||||
Sbjct  21731952  AATCAATTTCTGTATGACATTGACAATGGATACACGTCTATAAGACTATAACTAGGTTCG  21732011

Query  250       TAGTTTGAAGTCTGCTTAAGTGGCTCTCAAAGCTGTTGTAGTGCTGGATGGCATAAATTC  309
                 ||||||||||||||||||||||||||||||||||||||||||||||||||||||||| ||
Sbjct  21732012  TAGTTTGAAGTCTGCTTAAGTGGCTCTCAAAGCTGTTGTAGTGCTGGATGGCATAAA-TC  21732070

Query  310       AAAGATAGTATCAGTTTCAATGATTAGTTGCATACCGACTTTATAATTGGAATTGTAAAT  369
                 ||||| |||||||||||||||||||||||||||||||||||||| |||||||||||||||
Sbjct  21732071  AAAGACAGTATCAGTTTCAATGATTAGTTGCATACCGACTTTAT-ATTGGAATTGTAAAT  21732129

Query  370       GGTATTTGATAGGTCCATTTCTACTACTACGACTCGTTTTTGATATCAAGGATTGCGTAA  429
                 |||||||||||||||||||||||||||||| |||||||||||||||||||||||||||||
Sbjct  21732130  GGTATTTGATAGGTCCATTTCTACTACTACTACTCGTTTTTGATATCAAGGATTGCGTAA  21732189

Query  430       GTCACACCAATTTGCATCTAGTTATATAAATATATTCCGCTAAGTGGTTCAATTCATTTT  489
                 ||||||||||||||||||||||||||||| ||||||||||||||||||||| ||||||||
Sbjct  21732190  GTCACACCAATTTGCATCTAGTTATATAATTATATTCCGCTAAGTGGTTCATTTCATTTT  21732249

Query  490       CTTGGTAGGTTTTGAACAGGTCACGGATTTATCCAATCCAGCTTTCCTTCCAGCAATTGG  549
                 ||||||||||||||||||||||||||||||||||||||||||||||||||||||||||||
Sbjct  21732250  CTTGGTAGGTTTTGAACAGGTCACGGATTTATCCAATCCAGCTTTCCTTCCAGCAATTGG  21732309

Query  550       AGCAAGGTTGAATTTTGGTGAGAGTCATTAAACTAATCAGCTTTGTTTGAACAAATGAGA  609
                 ||||||||||||||||||||||||||||||||||||||||||||||||||||||||||||
Sbjct  21732310  AGCAAGGTTGAATTTTGGTGAGAGTCATTAAACTAATCAGCTTTGTTTGAACAAATGAGA  21732369

Query  610       AATGAGAGCTTCCAATTCCCTTAGAAAATGTTTTGTCCTTTCAG  653
                 ||||||||||||||||||| |||||||| |||||||||||||||
Sbjct  21732370  AATGAGAGCTTCCAATTCCATTAGAAAAGGTTTTGTCCTTTCAG  21732413


> Fvb2-1 (F. nipponica subgenome)
Length=26582685

 Score = 994 bits (517),  Expect = 0.0
 Identities = 617/657 (94%), Gaps = 15/657 (2%)
 Strand=Plus/Minus

Query  12        CATCATCCCTTGAGATTATTTGGAATAGTACTAT-TAGTTTACCAGATCCACCATTCATA  70
                 |||||||||||||| ||||||||| || || ||| ||||||||||||||||||||||| |
Sbjct  16468895  CATCATCCCTTGAGTTTATTTGGATTACTAATATATAGTTTACCAGATCCACCATTCACA  16468836

Query  71        TTGTACCCATTCTGATATATATACAAATTGTTGATTACAGCCATTTATATTTCTTGTGCT  130
                 |||||| ||||||||| ||||||||||||||||||||||||||||||||||| |||||||
Sbjct  16468835  TTGTACTCATTCTGATGTATATACAAATTGTTGATTACAGCCATTTATATTTTTTGTGCT  16468776

Query  131       TCAACACCAGCCAATTTATTTTCGGAAATTAATAGTTTGTATAAACGATT-AACTCAGAA  189
                 ||||||||| ||| |||||||||||||||||||||||||||||||||||| |||||||||
Sbjct  16468775  TCAACACCAACCAGTTTATTTTCGGAAATTAATAGTTTGTATAAACGATTTAACTCAGAA  16468716

Query  190       AATCAAATTCTGTATGACATTGACATTGGATACACGTCTATAA-------GACTATAACT  242
                 ||||||||||||||||||||||||| |||||||||||||||||       ||||||||||
Sbjct  16468715  AATCAAATTCTGTATGACATTGACAATGGATACACGTCTATAATTTACAAGACTATAACT  16468656

Query  243       AGGTTCGTAGTTTGAAGTCTGCTTAAGTGGCTCTCAAAGCTGTTGTAGTGCTGGATGGCA  302
                 |||||| |||||||||||||||||||||||||||||||||||||||||||||||||||||
Sbjct  16468655  AGGTTCATAGTTTGAAGTCTGCTTAAGTGGCTCTCAAAGCTGTTGTAGTGCTGGATGGCA  16468596

Query  303       TAAATTCAAAGATAGTATCAGTTTCAATGATTAGTTGCATACCGACTTTATAATTGGAAT  362
                 ||||||||| ||||||||||||||||||||||||||||||||||||||||||||||||||
Sbjct  16468595  TAAATTCAACGATAGTATCAGTTTCAATGATTAGTTGCATACCGACTTTATAATTGGAAT  16468536

Query  363       TGTAAATGGTATTTGATAGGTCCATTTCTACTACTAC------GACTCGTTTTTGATATC  416
                 ||||||||||||||||||||||| |||||||||||||       |||||||||| |||||
Sbjct  16468535  TGTAAATGGTATTTGATAGGTCCGTTTCTACTACTACTACTACTACTCGTTTTTTATATC  16468476

Query  417       AAGGATTGCGTAAGTCACACCAATTTGCATCTAGTTATATAAATATATTCCGCTAAGTGG  476
                 |||||||||| ||||||||||||||||||||||||||| ||| |||||||||||||||||
Sbjct  16468475  AAGGATTGCGCAAGTCACACCAATTTGCATCTAGTTATTTAATTATATTCCGCTAAGTGG  16468416

Query  477       TTCAATTCATTTTCTTGGTAGGTTTTGAACAGGTCACGGATTTATCCAATCCAGCTTTCC  536
                 |||| |||||||||||||||||||||||||||||||||||||||||||||||||||||||
Sbjct  16468415  TTCATTTCATTTTCTTGGTAGGTTTTGAACAGGTCACGGATTTATCCAATCCAGCTTTCC  16468356

Query  537       TTCCAGCAATTGGAGCAAGGTTGAATTTTGGTGAGAGTCATTAAACTAATCAGCTTTGTT  596
                 |||||||||||||||||||||||||||||||||||| |||||||||||||||||||||||
Sbjct  16468355  TTCCAGCAATTGGAGCAAGGTTGAATTTTGGTGAGAATCATTAAACTAATCAGCTTTGTT  16468296

Query  597       TGAACAAATGAGAAATGAGAGCTTCCAATTCCCTTAGAAAATGTTTTGTCCTTTCAG  653
                 |||||||||||||| ||| ||||||||||||| |||||||| |||||||||||||||
Sbjct  16468295  TGAACAAATGAGAACTGATAGCTTCCAATTCCATTAGAAAAGGTTTTGTCCTTTCAG  16468239


> Fvb2-3 (F. viridis subgenome)
Length=24073015

 Score = 529 bits (275),  Expect = 2e-148
 Identities = 299/311 (96%), Gaps = 0/311 (0%)
 Strand=Plus/Minus

Query  343      ACCGACTTTATAATTGGAATTGTAAATGGTATTTGATAGGTCCATTTCTACTACTACGAC  402
                ||||| ||||||||||||||||||||||||||||||||||||||||||||||||||| ||
Sbjct  8334398  ACCGATTTTATAATTGGAATTGTAAATGGTATTTGATAGGTCCATTTCTACTACTACTAC  8334339

Query  403      TCGTTTTTGATATCAAGGATTGCGTAAGTCACACCAATTTGCATCTAGTTATATAAATAT  462
                | |||||||||||||||||||||| ||||||||||||||||||||||||||||||| |||
Sbjct  8334338  TAGTTTTTGATATCAAGGATTGCGCAAGTCACACCAATTTGCATCTAGTTATATAATTAT  8334279

Query  463      ATTCCGCTAAGTGGTTCAATTCATTTTCTTGGTAGGTTTTGAACAGGTCACGGATTTATC  522
                ||||| |||||||||||| |||||||||||||||||||||||||||||||||||||||||
Sbjct  8334278  ATTCCACTAAGTGGTTCATTTCATTTTCTTGGTAGGTTTTGAACAGGTCACGGATTTATC  8334219

Query  523      CAATCCAGCTTTCCTTCCAGCAATTGGAGCAAGGTTGAATTTTGGTGAGAGTCATTAAAC  582
                |||||||||||||||||||||||||||||||||||||||||||||||||| |||||||||
Sbjct  8334218  CAATCCAGCTTTCCTTCCAGCAATTGGAGCAAGGTTGAATTTTGGTGAGAATCATTAAAC  8334159

Query  583      TAATCAGCTTTGTTTGAACAAATGAGAAATGAGAGCTTCCAATTCCCTTAGAAAATGTTT  642
                ||||||||||||||||||||||||||||||||||||||||| |||| |||||||| ||||
Sbjct  8334158  TAATCAGCTTTGTTTGAACAAATGAGAAATGAGAGCTTCCACTTCCATTAGAAAAGGTTT  8334099

Query  643      TGTCCTTTCAG  653
                ||||||| |||
Sbjct  8334098  TGTCCTTCCAG  8334088


 Score = 410 bits (213),  Expect = 2e-112
 Identities = 281/305 (92%), Gaps = 12/305 (4%)
 Strand=Plus/Minus

Query  12       CATCATCCCTTGAGATTATTTGGAATAGTACTAT-TAGTTTACCAGATCCACCATTCATA  70
                |||||||||||||| ||||||||| || || ||| |||||||||||||||||||||||  
Sbjct  8334692  CATCATCCCTTGAGTTTATTTGGATTACTAATATATAGTTTACCAGATCCACCATTCACG  8334633

Query  71       TTGTACCCATTCTGATATATATACAAATTGTTGATTACAGCCATTTATATTTCTTGTGCT  130
                |||||| ||||||||| ||||||||||||||||||||||||||||||||||| |||||||
Sbjct  8334632  TTGTACTCATTCTGATGTATATACAAATTGTTGATTACAGCCATTTATATTTTTTGTGCT  8334573

Query  131      TCAACACCAGCCAATTTATTTTCGGAAATTAATAGTTTGTATAAACGATT-AACTCAGAA  189
                ||||||||||||| |||||||||||||||||||||||||||||||||||| |||||||||
Sbjct  8334572  TCAACACCAGCCAGTTTATTTTCGGAAATTAATAGTTTGTATAAACGATTTAACTCAGAA  8334513

Query  190      AATCAAATTCTGTATGACATTGACATTGGATACACGTCTATAAGACTATAACTAGGTTCG  249
                |||||||||||||||||||||||||    || |||      |||||||||||||||||| 
Sbjct  8334512  AATCAAATTCTGTATGACATTGACA----ATTCAC------AAGACTATAACTAGGTTCA  8334463

Query  250      TAGTTTGAAGTCTGCTTAAGTGGCTCTCAAAGCTGTTGTAGTGCTGGATGGCATAAATTC  309 

                ||||||||||||||||||||||||||||||||||||||||||||||||||||||||||||
Sbjct  8334462  TAGTTTGAAGTCTGCTTAAGTGGCTCTCAAAGCTGTTGTAGTGCTGGATGGCATAAATTC  8334403
