# Supplementary material for: Genomic structure and transcript analysis of the Rapid Alkalinization Factor (RALF) gene family during host-pathogen crosstalk in Fragaria vesca and Fragaria x ananassa strawberry
Source: PLoS One. 2020 Mar 26;15(3):e0226448. doi: 10.1371/journal.pone.0226448 (PMC7098601; doi:10.1371/journal.pone.0226448)
Supplement: S1 Table — In the table are listed for each gene, Chromosome localization ‘Chr’, subgenome localization ‘Subg.’, gene identification number used to name FanRALF in this work ‘geneID’, ‘Fragaria x ananassa cv. Camarosa transcript v1.0.a1 annotation’, ‘Genome location’ coordinates, classification in clades according to Campbell and Turner (2017) ‘clade’, F. vesca orthologous gene ‘Fv.Ort.’, ‘E-value’ and identity rate ‘identity’. ‘Gene ID’ column presents ‘v1short name’ reporting gene v1 annotation abbreviation used to identify genes in Fig 1A and ‘orthology based’ nomenclature, assigned according to FveRALF orthology and chromosome lineage: -1, -2,-3,-4 after FveRALF orthologous name were used respectively to indicate F. vesca, F. iinumae, F. nipponica and F. viridis progenitors, progressive letters was used to name genes orthologous to the same FveRALF gene. (XLSX) [file pone.0226448.s007.xlsx]

## Sheet: Foglio1
S1 Table: List of Fragaria x ananassa RALF genes identified through FvRALFs BLASTx (GDR) .
In the table are listed for each gene, Chromosome localization ‘Chr’, subgenome localization ‘Subg.’, gene identification number used to name FaRALF in this work ‘geneID’, ‘Fragaria x ananassa cv. Camarosa transcript v1.0.a1 annotation’, ‘Genome location’ coordinates, classification in clades according to Campbell and Turner (2017) ‘clade’, F. vesca orthologous gene ‘Fv.Ort.’, ‘E-value’ and ident…
#	Chr.	Subg.	gene ID		Fragaria x ananassa Camarosa v1.0.a1 transcript annotation	Genome loocation	Clade	Fve-Blastx-Fxa
			v1 short	Orthology based				Fve.Ort.	Evalue	Identity
			name
1	Fvb1-2	F.iinumae	gene103.4	FanRALF1-2	augustus_masked-Fvb1-2-processed-gene-103.4-mRNA-1	Fvb1-2:10325716..10326120	III	FveRALF1	1.45e-46	98.2
2	Fvb1-4	F.vesca	gene81.5	FanRALF1-1	augustus_masked-Fvb1-4-processed-gene-81.5-mRNA-1	Fvb1-4:8119520..8119924	III	FveRALF1	3.9e-46	96.4
3	Fvb1-1	F.viridis	gene196.6	FanRALF1-4	augustus_masked-Fvb1-1-processed-gene-196.6-mRNA-1	Fvb1-1:19637534..19637938	III	FveRALF1	8.85e-45	95
4	Fvb1-3	F.nipponica	gene90.5	FanRALF1-3	augustus_masked-Fvb1-3-processed-gene-90.5-mRNA-1	Fvb1-3:9086333..9086941	III	FveRALF1	3.25e-42	85.7
5	Fvb2-2	F.vesca	gene128.6	FanRALF2-1	augustus_masked-Fvb2-2-processed-gene-128.6-mRNA-1	Fvb2-2:12863406..12863804	III	FveRALF2	6.2e-74	99.2
6	Fvb2-4	F.iinumae	gene98.11	FanRALF2-2	augustus_masked-Fvb2-4-processed-gene-98.11-mRNA-1	Fvb2-4:9802842..9803250	III	FveRALF2	2.01e-33	87.5
7	Fvb2-1	F.nipponica	gene164.41	FanRALF3-3	snap_masked-Fvb2-1-processed-gene-164.41-mRNA-1	Fvb2-1:16467759..16468690	I-II	FveRALF3	2.7e-106	99.4
8	Fvb2-2	F.vesca	gene47.50	FanRALF3-1	snap_masked-Fvb2-2-processed-gene-47.50-mRNA-1	Fvb2-2:4766837..4767181	I-II	FveRALF3	6.56e-73	100
9	Fvb2-3	F.viridis	gene83.11	FanRALF3-4	augustus_masked-Fvb2-3-processed-gene-83.11-mRNA-1	Fvb2-3:8333608..8333952	I-II	FveRALF3	2.87e-71	98.2
10	Fvb3-2	F.iinumae	gene48.4	FanRALF4-2	augustus_masked-Fvb3-2-processed-gene-48.4-mRNA-1	Fvb3-2:4832788..4833141	III	FveRALF4	5.39e-62	97.4
11	Fvb3-1	F.viridis	gene270.42	FanRALF4-4	maker-Fvb3-1-augustus-gene-270.42-mRNA-1	Fvb3-1:27075197..27077721	III	FveRALF4	1.24e-60	98.3
12	Fvb3-3	F.nipponica	gene31.4	FanRALF4-3	augustus_masked-Fvb3-3-processed-gene-31.4-mRNA-1	Fvb3-3:3178618..3179037	III	FveRALF4	8.47e-64	100
13	Fvb3-4	F.vesca	gene246.64	FanRALF4-1	maker-Fvb3-4-snap-gene-246.64-mRNA-1	Fvb3-4:24592271..24594558	III	FveRALF4	3.52e-57	99
14	Fvb3-3	F.nipponica	gene31.5	FanRALF5-3	augustus_masked-Fvb3-3-processed-gene-31.5-mRNA-1	Fvb3-3:3186944..3187300	III	FveRALF5	2.3e-59	95.8
15	Fvb3-2	F.iinumae	gene48.25	FanRALF5-2	snap_masked-Fvb3-2-processed-gene-48.25-mRNA-1	Fvb3-2:4834809..4835958	III	FveRALF5	2.87e-49	95.4
16	Fvb4-4	F.iinumae	gene146.8	FanRALF6-2	augustus_masked-Fvb4-4-processed-gene-146.8-mRNA-1	Fvb4-4:14614753..14615082	IV	FveRALF6	1.77e-42	96.1
17	Fvb4-3	F.vesca	gene152.8	FanRALF6-1	augustus_masked-Fvb4-3-processed-gene-152.8-mRNA-1	Fvb4-3:15250252..15250581	IV	FveRALF6	2.58e-44	100
18	Fvb4-2	F.nipponica	gene135.5	FanRALF6-3	augustus_masked-Fvb4-2-processed-gene-135.5-mRNA-1	Fvb4-2:13577406..13577738	IV	FveRALF6	1.25e-43	98.7
19	Fvb4-2	F.nipponica	gene134.10	FanRALF7-3	augustus_masked-Fvb4-2-processed-gene-134.10-mRNA-1	Fvb4-2:13450491..13450838	III	FveRALF7	1.53e-58	100
20	Fvb4-3	F.vesca	gene153.15	FanRALF7-1	snap_masked-Fvb4-3-processed-gene-153.15-mRNA-1	Fvb4-3:15307915..15308788	III	FveRALF7	3.03e-58	99.1
21	Fvb4-1	F.viridis	gene96.3	FanRALF7-4	augustus_masked-Fvb4-1-processed-gene-96.3-mRNA-1	Fvb4-1:9662627..9665750	III	FveRALF7	2.13e-56	99
22	Fvb4-4	F.iinumae	gene145.10	FanRALF7-2	augustus_masked-Fvb4-4-processed-gene-145.10-mRNA-1	Fvb4-4:14554980..14555327	III	FveRALF7	9.15e-58	98.1
23	Fvb4-3	F.vesca	gene192.46	FanRALF8-1a	maker-Fvb4-3-snap-gene-192.46-mRNA-1	Fvb4-3:19275637..19276150	I-II	FveRALF8	5.64e-35	100
24	Fvb4-4	F.iinumae	gene106.36	FanRALF8-2a	snap_masked-Fvb4-4-processed-gene-106.36-mRNA-1	Fvb4-4:10687227..10687816	I-II	FveRALF8	1.58e-28	98.6
25	Fvb4-2	F.nipponica	gene95.31	FanRALF8-3a	snap_masked-Fvb4-2-processed-gene-95.31-mRNA-1	Fvb4-2:9526037..9526632	I-II	FveRALF8	1.58e-28	98.6
26	Fvb4-4	F.iinumae	gene106.7	FanRALF8-2b	augustus_masked-Fvb4-4-processed-gene-106.7-mRNA-1	Fvb4-4:10687617..10687970	I-II	FveRALF8	3.42e-07	100
27	Fvb4-3	F.vesca	gene138.3	FanRALF8-1b	augustus_masked-Fvb4-3-processed-gene-138.3-mRNA-1	Fvb4-3:13832048..13832290	I-II	FveRALF8	1.18e-06	98.5
28	Fvb4-2	F.nipponica	gene95.2	FanRALF8-3b	augustus_masked-Fvb4-2-processed-gene-95.2-mRNA-1	Fvb4-2:9526433..9526786	I-II	FveRALF8	2.65e-06	98.5
29	Fvb6-2	F.nipponica	gene274.62	FanRALF9-3a	maker-Fvb6-2-snap-gene-274.62-mRNA-1	Fvb6-2:27420383..27426133	IV	FveRALF9	2.14e-92	82.3
30	Fvb5-3	F.iinumae	gene154.36	FanRALF9-2	maker-Fvb5-3-snap-gene-154.36-mRNA-1	Fvb5-3:15459676..15465543	IV	FveRALF9	2.63e-56	81.8
31	Fvb5-1	F.vesca	gene135.16	FanRALF9-1	snap_masked-Fvb5-1-processed-gene-135.16-mRNA-1	Fvb5-1:13539651..13540016-	IV	FveRALF9	4.37e-58	82
32	Fvb5-4	F.nipponica	gene106.10	FanRALF9-3b	augustus_masked-Fvb5-4-processed-gene-106.10-mRNA-1	Fvb5-4:10651184..10651522	IV	FveRALF9	8.43e-55	84.1
33	Fvb5-2	F.viridis	gene125.8	FanRALF9-4	augustus_masked-Fvb5-2-processed-gene-125.8-mRNA-1	Fvb5-2:12546292..12546654-	IV	FveRALF9	1.45e-53	79.5
34	Fvb5-4	F.nipponica	gene106.26	FanRALF9-3c	snap_masked-Fvb5-4-processed-gene-106.26-mRNA-1	Fvb5-4:10651178..10651537	IV	FveRALF9	1.57e-38	77.8
35	Fvb5-4	F.nipponica	gene155.20	FanRALF10-3	snap_masked-Fvb5-4-processed-gene-155.20-mRNA-1	Fvb5-4:15508684..15509008	IV	FveRALF10	7.43e-39	95.6
36	Fvb5-3	F.iinumae	gene107.25	FanRALF10-2	snap_masked-Fvb5-3-processed-gene-107.25-mRNA-1	Fvb5-3:10738572..10738811	IV	FveRALF10	1.62e-48	97.5
37	Fvb6-4	F.viridis	gene55.10	FanRALF10-4	augustus_masked-Fvb6-4-processed-gene-55.10-mRNA-1	Fvb6-4:5587127..5587387	IV	FveRALF10	3.81e-06	43
38	Fvb6-1	F.vesca	gene317.62	FanRALF10-1	maker-Fvb6-1-snap-gene-317.62-mRNA-1	Fvb6-1:31717831..31719724	IV	FveRALF10	1e-07	44.3
39	Fvb6-1	F.vesca	gene103.2	FanRALF11-1a	augustus_masked-Fvb6-1-processed-gene-103.2-mRNA-1	Fvb6-1:10327835..10328053	IV	FveRALF11	2.77e-45	100
40	Fvb6-2	F.nipponica	gene12.12	FanRALF11-3	snap_masked-Fvb6-2-processed-gene-12.12-mRNA-1	Fvb6-2:1258093..1258311	IV	FveRALF11	9.2e-45	98.6
41	Fvb6-1	F.vesca	gene108.14	FanRALF11-1b	snap_masked-Fvb6-1-processed-gene-108.14-mRNA-1	Fvb6-1:10825757..10825975	IV	FveRALF11	2.06e-44	98.6
42	Fvb6-3	F.iinumae	gene103.3	FanRALF11-2	augustus_masked-Fvb6-3-processed-gene-103.3-mRNA-1	Fvb6-3:10309960..10310253	IV	FveRALF11	1.13e-37	91.3
43	Fvb6-2	F.nipponica	gene340.18	FanRALF12-3	snap_masked-Fvb6-2-processed-gene-340.18-mRNA-1	Fvb6-2:33994441..33994692	IV	FveRALF12	7.17e-52	97.6
44	Fvb6-4	F.viridis	gene305.28	FanRALF12-4	snap_masked-Fvb6-4-processed-gene-305.28-mRNA-1	Fvb6-4:30509368..30509610	IV	FveRALF12	5.14e-36	84.1
45	Fvb6-1	F.vesca	gene322.10	FanRALF13-1	augustus_masked-Fvb6-1-processed-gene-322.10-mRNA-1	Fvb6-1:32210325..32210651	I-II	FveRALF13	2.44e-52	100
46	Fvb6-4	F.viridis	gene50.20	FanRALF13-4	snap_masked-Fvb6-4-processed-gene-50.20-mRNA-1	Fvb6-4:5019956..5030285	I-II	FveRALF13	5.07e-51	97.6
47	Fvb6-3	F.iinumae	gene378.1	FanRALF13-2	augustus_masked-Fvb6-3-processed-gene-378.1-mRNA-1	Fvb6-3:37802639..37803318	I-II	FveRALF13	4.95e-49	94.1
48	Fvb2-4	F.iinumae	gene143.7	FanRALF14-2	augustus_masked-Fvb2-4-processed-gene-143.7-mRNA-1	Fvb2-4:14363896..14364135	IV	FveRALF14	1.26e-25	93.9
49	Fvb2-1	F.nipponica	gene121.9	FanRALF14-3	augustus_masked-Fvb2-1-processed-gene-121.9-mRNA-1	Fvb2-1:12175862..12176104	IV	FveRALF14	6.38e-26	92.5
50	Fvb3-4	F.vesca	gene221.49	FanRALF15-1	maker-Fvb3-4-augustus-gene-221.49-mRNA-1	Fvb3-4:22117395..22120230	III	FveRALF15	1.74e-60	98
