# Supplementary material for: Genomic structure and transcript analysis of the Rapid Alkalinization Factor (RALF) gene family during host-pathogen crosstalk in Fragaria vesca and Fragaria x ananassa strawberry
Source: PLoS One. 2020 Mar 26;15(3):e0226448. doi: 10.1371/journal.pone.0226448 (PMC7098601; doi:10.1371/journal.pone.0226448)
Supplement: S2 Table — (XLSX) [file pone.0226448.s008.xlsx]

## Sheet: Foglio1
S2 Table. Primers used for FanRALFs qRT-PCR expression analysis.
FanRALF1_For	GGACGATGAGGACGAGATGG	FanRALF1_Rev	CCTATTCGCCGAGAGAGCAC
FanRALF3_For	TGGCAAAGTCCTCTTCCATT	FanRALF3_Rev	AACAAAGCTCAACCCGTGAT
FanRALF6_For	ATCTCACCTGGGGCTTTGAA	FanRALF6_Rev	GTTGTAAGTGTTGGCCGGAG
FanRALF7_For	TCCAAACTCAGAGACAATCCCA	FanRALF7_Rev	TGAGTGCATTGAGGTCCAGA
FanRALF8_For	ATGGCAACCTCCTCATTCTCC	FanRALF8_Rev	CAGCTCCTCATCCAAGTCTCC
FanRALF9_For	AAACTCCGGCACCAAGAATG	FanRALF9_Rev	CGGTTGTATTTGGCCTTGGT
FanRALF13_For	GCTCAGGCCAACCCGTATAA	FanRALF13_Rev	CAATAATAACAACAATACACCATCAC
EF_For	GCCCAGGTTGTTGAAAGTTTC	EF_Rev	GGCGCATGTCCCTCACA
eGFP_For	ACCACTACCAGCAGAACACC	eGFP_Rev	TCCATGCCGAGAGTGATCC
