# Supplementary material for: Genomic structure and transcript analysis of the Rapid Alkalinization Factor (RALF) gene family during host-pathogen crosstalk in Fragaria vesca and Fragaria x ananassa strawberry
Source: PLoS One. 2020 Mar 26;15(3):e0226448. doi: 10.1371/journal.pone.0226448 (PMC7098601; doi:10.1371/journal.pone.0226448)
Supplement: S3 Table — The table shows MotifLab ‘motif similarity analysis’ output listing: PLACE motif identification code (Motif ID), Motif abbreviated name (Name), Average Log-Likelihood Ratio values (ALLR), Chi-squared values (Chi2), Kullback-Leibler Divergence values (KLD), Pearson’s correlation values (Corr), Pearson’s correlation weighted values (Corrw), sum of squared distances values (SSD) and consensus sequence (Logo). Motifs are sorted according to ALLR values. (XLS) [file pone.0226448.s009.xls]

## Sheet: Output3
S3 Table. Motif similarity analysis comparing target motif "S000362" against motifs from "PLACE"
Motif ID	Name	ALLR	Chi2	KLD	Corr	Corr(w)	SSD	Logo
S000362	REALPHALGLHCB21	7.73837	0	0	6	6	0
S000408	MYB1AT	5.81721	0.609744	0.945817	5	5	0.25
S000175	MYBATRD22	4.38106	2.22923	3.35731	5	5	1.5
S000115	SEF3MOTIFGM	3.17925	1.94079	4.55912	4.66667	4.66667	2
S000167	MYBPLANT	3.14872	2.99926	4.88794	5.1547	4.57735	2
S000030	CCAATBOX1	3.09133	2.22923	3.35731	4	4	1.5
S000126	LBOXLERBCS	2.56941	5.57308	8.39328	6	6	3.75
S000353	AACACOREOSGLUB1	2.14546	3.05541	6.23777	4.66667	4.66667	2.75
S000477	ANAERO1CONSENSUS	2.14546	3.05541	6.23777	4.66667	4.66667	2.75
S000443	MYB1LEPR	2.14546	3.05541	6.23777	4.66667	4.66667	2.75
S000127	RBCSCONSENSUS	2.14546	3.05541	6.23777	4.66667	4.66667	2.75
S000181	MYBGAHV	2.14546	3.05541	6.23777	4.66667	4.66667	2.75
S000125	GT1CORE	2.05754	3.34385	5.03597	4	4	2.25
S000444	AGMOTIFNTMYB2	1.11167	4.17002	7.91643	4.66667	4.66667	3.5
S000182	MYB26PS	1.11167	4.17002	7.91643	4.66667	4.66667	3.5
S000274	MRNASTA1CRPSBD	1.02375	4.45846	6.71462	4	4	3
S000403	TATCCAOSAMY	0.85573	3.05541	6.23777	3.66667	3.66667	2.75
S000028	CAATBOX1	0.767809	3.34385	5.03597	3	3	2.25
S000439	GAREAT	0.683247	3.69286	7.36951	4.24402	3.95534	3.25
S000020	AMYBOX1	0.683247	3.69286	7.36951	4.24402	3.95534	3.25
S000179	MYBPZM	0.595326	3.9813	6.1677	3.57735	3.28868	2.75
S000492	BOXLCOREDCPAL	0.422842	4.61875	7.29943	4.1547	3.57735	3.25
S000071	NONAMERMOTIFTAH3H4	0.0778751	5.28464	9.59509	4.66667	4.66667	4.25
S000194	ACIIIPVPAL2	0.0778751	5.28464	9.59509	4.66667	4.66667	4.25
S000432	LEAFYATAG	-0.0100459	5.57308	8.39328	4	4	3.75
S000402	DRE2COREZMRAB17	-0.178061	4.17002	7.91643	3.66667	3.66667	3.5
S000314	RAV1AAT	-0.265982	4.45846	6.71462	3	3	3
S000210	BOX3PVCHS15	-0.531965	8.91692	13.4292	6	6	6
S000503	L4DCPAL1	-0.787901	7.80231	11.7506	5	5	5.25
S000302	LREBOXIPCCHS1	-0.955917	6.39925	11.2737	4.66667	4.66667	5
S000398	BBOXSITE1STPAT	-0.955917	6.39925	11.2737	4.66667	4.66667	5
S000176	MYBCORE	-1.06543	3.66515	7.18359	2.66667	2.66667	3
S000123	SV40COREENHAN	-1.07344	4.58756	8.92346	3.82137	3.24402	3.83333
S000401	DRE1COREZMRAB17	-1.21185	5.28464	9.59509	3.66667	3.66667	4.25
S000157	LTREATLTI78	-1.21185	5.28464	9.59509	3.66667	3.66667	4.25
S000223	S1FBOXSORPS1L21	-1.37987	3.88158	9.11824	3.33333	3.33333	4
S000203	TATABOX5	-1.37987	3.88158	9.11824	3.33333	3.33333	4
S000080	POLASIG1	-1.37987	3.88158	9.11824	3.33333	3.33333	4
S000454	ARR1AT	-1.46779	4.17002	7.91643	2.66667	2.66667	3.5
S000153	LTRECOREATCOR15	-1.46779	4.17002	7.91643	2.66667	2.66667	3.5
S000418	DRECRTCOREAT	-1.64027	4.80747	9.04816	3.24402	2.95534	4
S000428	UPRE1AT	-1.98971	7.51387	12.9524	4.66667	4.66667	5.75
S000233	HDMOTIFPCPR2	-1.98971	7.51387	12.9524	4.66667	4.66667	5.75
S000204	BOX2PSGS2	-1.98971	7.51387	12.9524	4.66667	4.66667	5.75
S000330	D3GMAUX28	-1.98971	7.51387	12.9524	4.66667	4.66667	5.75
S000222	BOX1PSGS2	-1.98971	7.51387	12.9524	4.66667	4.66667	5.75
S000217	SITEIIBOSPCNA	-2.24564	6.39925	11.2737	3.66667	3.66667	5
S000510	XYLAT	-2.24564	6.11081	11.2737	3.66667	3.66667	5
S000421	CAREOSREP1	-2.33357	4.9962	10.0719	3	3	4.5
S000148	CANBNNAPA	-2.33357	4.9962	10.0719	3	3	4.5
S000383	TBOXATGAPB	-2.33357	6.39925	10.0719	3	3	4.5
S000252	CIACADIANLELHC	-2.33357	6.68769	10.0719	3	3	4.5
S000256	TATCCAYMOTIFOSRAMY3D	-2.38147	4.96737	10.4342	3.08932	3.37799	4.25
S000420	GARE2OSREP1	-2.41366	4.9962	10.7969	3.33333	3.33333	4.75
S000416	TATCCACHVAL21	-2.41366	4.9962	10.7969	3.33333	3.33333	4.75
S000419	GARE1OSREP1	-2.41366	4.9962	10.7969	3.33333	3.33333	4.75
S000081	POLASIG2	-2.41366	4.9962	10.7969	3.33333	3.33333	4.75
S000021	AMYBOX2	-2.41366	4.9962	10.7969	3.33333	3.33333	4.75
S000143	2SSEEDPROTBANAPA	-2.41366	4.9962	10.7969	3.33333	3.33333	4.75
S000063	MARABOX1	-2.41813	7.0367	12.4055	4.24402	3.95534	5.5
S000470	SREATMSD	-2.50158	5.28464	9.59509	2.66667	2.66667	4.25
S000142	ELRECOREPCRP1	-2.50158	5.28464	9.59509	2.66667	2.66667	4.25
S000180	MYBST1	-2.50158	5.28464	9.59509	2.66667	2.66667	4.25
S000138	PALBOXLPC	-2.61501	7.11275	12.2558	4	4	4.75
S000474	SITEIIATCYTC	-2.84208	4.49133	10.0641	2.91068	2.62201	4.25
S000113	TRANSTART	-3.0235	8.62848	14.6311	4.66667	4.66667	6.5
S000356	MREATCHS	-3.0235	8.62848	14.6311	4.66667	4.66667	6.5
S000279	5256BOXLELAT5256	-3.0235	8.62848	14.6311	4.66667	4.66667	6.5
S000193	ACIIPVPAL2	-3.0235	8.62848	14.6311	4.66667	4.66667	6.5
S000045	GLUTAACAOS	-3.0235	8.62848	14.6311	4.66667	4.66667	6.5
S000497	CBFHV	-3.10248	5.44492	10.1799	2.82137	2.24402	4.5
S000409	MYB2CONSENSUSAT	-3.26884	4.4625	9.70139	2.57735	2.37799	3.75
S000436	BP5OSWX	-3.36736	6.93699	11.7506	3	3	5.25
S000103	SEF4MOTIFGM7S	-3.39342	6.40329	10.4708	2.57735	2.28868	4.5
S000368	CACGCAATGMGH3	-3.44745	6.11081	12.4755	3.33333	3.33333	5.5
S000472	UP2ATMSD	-3.44745	6.11081	12.4755	3.33333	3.33333	5.5
S000215	S1FSORPL21	-3.44745	6.11081	12.4755	3.33333	3.33333	5.5
S000263	PROXBBNNAPA	-3.44745	6.11081	12.4755	3.33333	3.33333	5.5
S000031	CELLCYCLESC	-3.44745	6.11081	12.4755	3.33333	3.33333	5.5
S000242	NRRBNEXTA	-3.44745	6.11081	12.4755	3.33333	3.33333	5.5
S000298	PYRIMIDINEBOXHVEPB1	-3.44745	6.11081	12.4755	3.33333	3.33333	5.5
S000491	CPBCSPOR	-3.53537	6.39925	11.2737	2.66667	2.66667	5
S000250	LTRE1HVBLT49	-3.53537	6.11081	11.2737	2.66667	2.66667	5
S000407	MYCCONSENSUSAT	-3.62329	6.68769	10.0719	2	2	4.5
S000144	EBOXBNNAPA	-3.62329	6.68769	10.0719	2	2	4.5
S000480	ANAERO4CONSENSUS	-3.66184	7.77112	12.1728	3	3	5.33333
S000264	RYREPEATBNNAPA	-3.70339	4.9962	10.7969	2.33333	2.33333	4.75
S000390	WBOXATNPR1	-3.70339	4.9962	10.7969	2.33333	2.33333	4.75
S000270	ARFAT	-3.70339	4.9962	10.7969	2.33333	2.33333	4.75
S000245	POLLEN1LELAT52	-3.70339	4.9962	10.7969	2.33333	2.33333	4.75
S000442	WBOXHVISO1	-3.70339	4.9962	10.7969	2.33333	2.33333	4.75
S000453	GT1GMSCAM4	-3.70339	4.9962	10.7969	2.33333	2.33333	4.75
S000502	MYBCOREATCYCB1	-3.70339	4.9962	10.7969	2.33333	2.33333	4.75
S000482	SORLIP1AT	-3.70339	4.9962	10.7969	2.33333	2.33333	4.75
S000363	REBETALGLHCB21	-3.70339	4.9962	10.7969	2.33333	2.33333	4.75
S000254	QELEMENTZMZM13	-3.70339	4.9962	10.7969	2.33333	2.33333	4.75
S000177	MYB2AT	-3.70339	4.9962	10.7969	2.33333	2.33333	4.75
S000149	CCA1ATLHCB1	-3.70786	6.72056	12.4055	3.24402	2.95534	5.5
S000265	DOFCOREZM	-3.79131	5.28464	9.59509	1.66667	1.66667	4.25
S000201	TRANSINITDICOTS	-3.79578	7.32514	11.2037	2.57735	2.28868	5
S000310	WBBOXPCWRKY1	-3.87587	5.63365	11.9286	2.91068	2.62201	5.25
S000508	WBOXNTCHN48	-3.96379	5.92209	10.7268	2.24402	1.95534	4.75
S000457	WBOXNTERF3	-3.96379	5.63365	10.7268	2.24402	1.95534	4.75
S000261	CYTOSITECSHPRA	-4.05729	9.7431	16.3097	4.66667	4.66667	7.25
S000305	OBP1ATGST6	-4.14521	10.0315	15.1079	4	4	6.75
S000047	GLUTEBOX2OSGT2	-4.31323	8.62848	14.6311	3.66667	3.66667	6.5
S000324	GBOXPC	-4.31323	8.62848	14.6311	3.66667	3.66667	6.5
S000380	GBOXSORBCS1	-4.31323	8.62848	14.6311	3.66667	3.66667	6.5
S000393	ARECOREZMGAPC4	-4.31323	8.62848	14.6311	3.66667	3.66667	6.5
S000496	WRECSAA01	-4.33929	7.64645	13.3513	3.24402	2.95534	5.75
S000136	PALBOXPPC	-4.36901	8.94237	14.292	4.3094	3.1547	5.5
S000339	AGL2ATCONSENSUS	-4.39954	9.39183	14.653	4.3094	3.57735	5.5
S000440	CDA1ATCAB2	-4.40115	7.22543	13.4292	3	3	6
S000371	ATHB5ATCORE	-4.40115	8.34005	13.4292	3	3	6
S000404	CARGATCONSENSUS	-4.42641	8.17234	12.7614	3.1547	2.57735	5
S000185	SURE2STPAT21	-4.48124	7.22543	14.1542	3.33333	3.33333	6.25
S000308	TELOBOXATEEF1AA1	-4.48124	7.22543	14.1542	3.33333	3.33333	6.25
S000029	CAATBOX2	-4.48124	7.22543	14.1542	3.33333	3.33333	6.25
S000152	DREDR1ATRD29AB	-4.48124	7.22543	14.1542	3.33333	3.33333	6.25
S000249	VSF1PVGRP18	-4.48124	7.22543	14.1542	3.33333	3.33333	6.25
S000246	POLLEN2LELAT52	-4.48124	7.22543	14.1542	3.33333	3.33333	6.25
S000360	GGTCCCATGMSAUR	-4.56916	7.51387	12.9524	2.66667	2.66667	5.75
S000375	AMMORESIVDCRNIA1	-4.56916	6.11081	12.4755	2.66667	2.66667	5.5
S000426	UPRMOTIFIIAT	-4.56916	7.51387	12.9524	2.66667	2.66667	5.75
S000433	WUSATAg	-4.56916	6.93699	12.9524	2.66667	2.66667	5.75
S000505	IRO2OS	-4.56916	7.51387	12.9524	2.66667	2.66667	5.75
S000033	CEREGLUBOX2PSLEGA	-4.56916	7.22543	12.9524	2.66667	2.66667	5.75
S000165	GARE2	-4.71478	9.37081	15.9758	4.24402	3.95534	6.75
S000511	CMSRE1IBSPOA	-4.73718	6.11081	12.4755	2.33333	2.33333	5.5
S000088	POLASIG3	-4.73718	5.82238	12.4755	2.33333	2.33333	5.5
S000277	GCN4OSGLUB1	-4.73718	6.11081	12.4755	2.33333	2.33333	5.5
S000400	TATABOXOSPAL	-4.73718	6.11081	12.4755	2.33333	2.33333	5.5
S000478	ANAERO2CONSENSUS	-4.73718	6.11081	12.4755	2.33333	2.33333	5.5
S000450	PREATPRODH	-4.73718	5.82238	12.4755	2.33333	2.33333	5.5
S000512	RHERPATEXPA7	-4.76324	5.12878	11.1958	1.91068	1.62201	4.75
S000506	PRECONSCRHSP70A	-4.78182	6.54147	11.7842	2.24402	1.95534	4.66667
S000205	CGACGOSAMY3	-4.8251	6.11081	11.2737	1.66667	1.66667	5
S000387	TAAAGSTKST1	-4.8251	6.11081	11.2737	1.66667	1.66667	5
S000494	EECCRCAH1	-4.8251	6.11081	11.2737	1.66667	1.66667	5
S000414	ABRELATERD1	-4.8251	6.39925	11.2737	1.66667	1.66667	5
S000447	WRKY71OS	-4.8251	6.11081	11.2737	1.66667	1.66667	5
S000039	GATABOX	-4.8251	6.11081	11.2737	1.66667	1.66667	5
S000493	CURECORECR	-4.8251	6.39925	11.2737	1.66667	1.66667	5
S000378	GTGANTG10	-4.8251	6.11081	11.2737	1.66667	1.66667	5
S000037	ERELEE4	-4.90966	6.74827	13.6073	2.91068	2.62201	6
S000374	AMMORESIIUDCRNIA1	-4.90966	6.74827	13.6073	2.91068	2.62201	6
S000198	GT1CONSENSUS	-5.02198	6.05467	11.1241	1.82137	1.71132	4.25
S000317	ATHB1ATCONSENSUS	-5.03258	9.13739	14.3751	3	3	6.25
S000318	ATHB2ATCONSENSUS	-5.03258	7.86288	14.3751	3	3	6.25
S000212	SITE3SORPS1	-5.09108	10.8577	17.9884	4.66667	4.66667	8
S000094	RBCSBOX2PS	-5.09108	10.8577	17.9884	4.66667	4.66667	8
S000276	AACAOSGLUB1	-5.09108	10.8577	17.9884	4.66667	4.66667	8
S000048	GLUTEBP1OS	-5.09108	10.8577	17.9884	4.66667	4.66667	8
S000471	UP1ATMSD	-5.13874	6.85314	13.8203	2.91068	2.62201	5.75
S000449	CACTFTPPCA1	-5.25352	5.92209	10.7268	1.24402	1.37799	4.75
S000202	TRANSINITMONOCOTS	-5.25799	7.3303	12.3354	2.1547	1.57735	5.5
S000391	SEBFCONSSTPR10A	-5.33808	6.24339	12.8744	2.48803	1.91068	5.5
S000358	RBENTGA3	-5.34702	9.7431	16.3097	3.66667	3.66667	7.25
S000027	GCAACREPEATZMZEIN	-5.43494	8.34005	15.1079	3.33333	3.33333	6.75
S000236	MSACRCYM	-5.43494	9.16622	15.1079	3	3	6.75
S000399	ATHB6COREAT	-5.43494	9.16622	15.1079	3	3	6.75
S000388	JASE1ATOPR1	-5.51504	8.34005	15.8329	3.33333	3.33333	7
S000490	SORLREP5AT	-5.51504	8.34005	15.8329	3.33333	3.33333	7
S000372	GMHDLGMVSPB	-5.51504	8.34005	15.8329	3.33333	3.33333	7
S000192	ACIPVPAL2	-5.51504	8.34005	15.8329	3.33333	3.33333	7
S000476	E2FCONSENSUS	-5.53497	6.34715	12.9107	2.24402	1.95534	4.75
S000269	OCETYPEIIINTHISTONE	-5.5545	12.8705	19.411	5	5	8.5
S000155	ELRENTCHN50	-5.60296	8.62848	14.6311	2.66667	2.66667	6.5
S000200	HBOXCONSENSUSPVCHS	-5.60296	8.62848	14.6311	2.66667	2.66667	6.5
S000425	UPRMOTIFIAT	-5.60296	8.62848	14.6311	2.66667	2.66667	6.5
S000224	SITEIOSPCNA	-5.60296	8.05161	14.6311	2.66667	2.66667	6.5
S000334	HEXAT	-5.60296	8.62848	14.6311	2.66667	2.66667	6.5
S000032	CEREGLUBOX1PSLEGA	-5.60296	8.34005	14.6311	2.66667	2.66667	6.5
S000133	ABREZMRAB28	-5.60296	8.62848	14.6311	2.66667	2.66667	6.5
S000446	CARGNCAT	-5.68927	9.39183	14.653	3.1547	2.57735	5.5
S000110	TATABOX3	-5.77097	6.93699	14.1542	2.33333	2.33333	6.25
S000354	PROLAMINBOXOSGLUB1	-5.77097	6.93699	14.1542	2.33333	2.33333	6.25
S000500	SBOXATRBCS	-5.77097	7.22543	14.1542	2.33333	2.33333	6.25
S000229	BOXIIPCCHS	-5.77097	7.22543	14.1542	2.33333	2.33333	6.25
S000411	CRTDREHVCBF2	-5.85889	7.51387	12.9524	1.66667	1.66667	5.75
S000459	P1BS	-5.85889	7.51387	12.9524	1.66667	1.66667	5.75
S000124	IBOX	-5.85889	7.22543	12.9524	1.66667	1.66667	5.75
S000499	SURECOREATSULTR11	-5.85889	7.22543	12.9524	1.66667	1.66667	5.75
S000199	IBOXCORE	-5.85889	6.93699	12.9524	1.66667	1.66667	5.75
S000296	BOXIINTPATPB	-5.93899	5.82238	13.6774	2	2	6
S000315	RAV1BAT	-5.93899	5.82238	13.6774	2	2	6
S000467	OSE1ROOTNODULE	-5.93899	5.82238	13.6774	2	2	6
S000461	NODCON1GM	-5.93899	5.82238	13.6774	2	2	6
S000458	T/GBOXATPIN2	-5.93899	5.82238	13.6774	2	2	6
S000130	ACGTABOX	-5.93899	5.82238	13.6774	2	2	6
S000132	ACGTTBOX	-5.93899	5.82238	13.6774	2	2	6
S000373	HDZIP2ATATHB2	-5.94346	7.86288	15.2859	2.91068	2.62201	6.75
S000228	BOXICHS	-5.95159	11.5723	19.1472	4.66667	4.66667	8
S000415	ACGTATERD1	-6.02691	6.11081	12.4755	1.33333	1.33333	5.5
S000022	ARE1	-6.03138	8.15132	14.0841	2.24402	1.95534	6.25
S000026	AUXREPSIAA4	-6.03138	7.54674	14.0841	2.24402	2	6.25
S000061	LREBOX2PSRBCS3	-6.12487	11.9723	19.667	4.66667	4.66667	8.75
S000013	ABREATRD22	-6.14034	7.93893	15.1362	2.66667	2.66667	6
S000271	SRENTTTO1	-6.38081	10.8577	17.9884	3.66667	3.66667	8
S000406	ABREATCONSENSUS	-6.4024	7.83517	15.1	2.33333	2.33333	6.5
S000395	INRNTPSADB	-6.42846	6.85314	13.8203	1.91068	1.62201	5.75
S000424	IBOXCORENT	-6.49032	7.83517	13.8982	1.66667	1.66667	6
S000237	C1MOTIFZMBZ2	-6.51664	9.42583	17.1488	3.08932	3.37799	7.25
S000067	MARTBOX	-6.5427	8.4438	15.8691	2.66667	2.66667	6.5
S000337	DR5GMGH3	-6.54883	9.45466	17.5115	3.33333	3.33333	7.75
S000009	ABAREG2	-6.54883	9.45466	17.5115	3.33333	3.33333	7.75
S000050	GLUTECOREOS	-6.54883	9.45466	17.5115	3.33333	3.33333	7.75
S000361	HBOXPVCHS15	-6.63675	9.7431	16.3097	2.66667	2.66667	7.25
S000485	SORLIP4AT	-6.63675	9.16622	16.3097	2.66667	2.66667	7.25
S000166	S2FSORPL21	-6.63675	9.16622	16.3097	2.66667	2.66667	7.25
S000382	PIIATGAPB	-6.73471	15.6046	23.5012	6	6	10.5
S000216	SITEIIAOSPCNA	-6.80476	8.34005	15.8329	2.33333	2.33333	7
S000331	D4GMAUX28	-6.80476	8.34005	15.8329	2.33333	2.33333	7
S000488	SORLREP3AT	-6.80476	8.34005	15.8329	2.33333	2.33333	7
S000119	EMBP1TAEM	-6.80476	8.34005	15.8329	2.33333	2.33333	7
S000487	SORLREP2AT	-6.80476	8.34005	15.8329	2.33333	2.33333	7
S000316	AGATCONSENSUS	-6.83449	9.63597	16.7736	3.39872	2.57735	6.75
S000226	BOXCPSAS1	-6.89268	6.93699	14.6311	2	2	6.5
S000479	ANAERO3CONSENSUS	-6.89268	6.93699	14.6311	2	2	6.5
S000146	HEXAMERATH4	-6.89268	6.93699	14.6311	1.66667	1.66667	6.5
S000273	NTBBF1ARROLB	-6.89268	6.93699	14.1542	1.66667	1.66667	6.25
S000278	ACGTOSGLUB1	-6.89268	6.93699	14.6311	2	2	6.5
S000259	PYRIMIDINEBOXOSRAMY1A	-6.89268	6.93699	14.1542	1.66667	1.66667	6.25
S000413	MYCATERD1	-6.89268	7.76317	14.6311	1.66667	1.66667	6.5
S000109	TATABOX2	-6.89268	6.93699	14.6311	2	2	6.5
S000001	-300CORE	-6.89268	8.05161	14.6311	1.66667	1.66667	6.5
S000370	CATATGGMSAUR	-6.89268	8.34005	14.6311	1.66667	1.66667	6.5
S000042	CACGTGMOTIF	-6.89268	7.76317	14.6311	1.66667	1.66667	6.5
S000174	MYCATRD22	-6.89268	7.76317	14.6311	1.66667	1.66667	6.5
S000100	RYREPEATLEGUMINBOX	-6.94059	6.90816	14.9933	1.75598	2.04466	6.25
S000105	RYREPEATGMGY2	-6.97278	6.93699	15.356	2	2	6.75
S000111	TATABOX4	-6.97278	6.93699	15.356	2	2	6.75
S000070	NAPINMOTIFBN	-6.97278	6.93699	15.356	2	2	6.75
S000232	AGCBOXNPGLB	-6.97278	6.93699	15.356	2	2	6.75
S000244	QARBNEXTA	-6.97278	6.93699	15.356	2	2	6.75
S000184	SP8BFIBSP8BIB	-6.97278	6.93699	15.356	2	2	6.75
S000280	5659BOXLELAT5659	-6.97725	8.9775	16.9646	2.91068	2.62201	7.5
S000431	CARGCW8GAT	-6.979	9.39183	14.653	2.1547	1.57735	5.5
S000275	MRNASTA2CRPSBD	-6.98061	7.22543	13.4292	1	1	6
S000430	GCCCORE	-7.0607	7.22543	14.1542	1.33333	1.33333	6.25
S000483	SORLIP2AT	-7.0607	6.93699	14.1542	1.33333	1.33333	6.25
S000137	PALBOXAPC	-7.0607	6.93699	14.1542	1.33333	1.33333	6.25
S000292	DPBFCOREDCDC3	-7.0607	7.22543	14.1542	1.33333	1.33333	6.25
S000024	ASF1MOTIFCAMV	-7.0607	6.93699	14.1542	1.33333	1.33333	6.25
S000392	-10PEHVPSBD	-7.0607	6.93699	14.1542	1.33333	1.33333	6.25
S000498	BIHD1OS	-7.0607	6.93699	14.1542	1.33333	1.33333	6.25
S000064	MARARS	-7.20632	9.08237	17.1776	2.91068	2.62201	7.25
S000386	L1BOXATPDF1	-7.23318	7.86288	15.2859	1.91068	2.04466	6.75
S000394	ACGTABREMOTIFA2OSEM	-7.23318	7.54674	15.2859	1.91068	1.62201	6.75
S000077	OPAQUE2ZMB32	-7.23599	10.324	16.8929	2.42265	2.71132	7
S000006	SEF1MOTIF	-7.40567	8.15648	16.4177	2.48803	2	7.25
S000307	ELRE2PCPAL1	-7.4146	11.9723	19.667	3.66667	3.66667	8.75
S000085	INTRONUPPER	-7.4362	8.66135	16.7787	2.33333	2.33333	7.25
S000041	GBOXLERBCS	-7.4362	8.94979	16.7787	2.33333	2.33333	7.25
S000466	HSRENTHSR203J	-7.58262	10.5693	19.1902	3.33333	3.33333	8.5
S000504	L1DCPAL1	-7.58262	10.5693	19.1902	3.33333	3.33333	8.5
S000025	AT1BOX	-7.58262	10.5693	19.1902	3.33333	3.33333	8.5
S000507	ABRERATCAL	-7.64613	6.68825	14.8513	1.57735	1.33333	6.08333
S000011	ABASEED1	-7.67054	10.5693	17.9884	2.66667	2.66667	8
S000135	ABRE3HVA1	-7.67054	10.2808	17.9884	2.66667	2.66667	8
S000429	UPRE2AT	-7.67054	10.8577	17.9884	2.66667	2.66667	8
S000313	CPRFPCCHS	-7.67054	10.2808	17.9884	2.66667	2.66667	8
S000218	ABREAZMRAB28	-7.67054	10.5693	17.9884	2.66667	2.66667	8
S000140	ABREA2HVA1	-7.67054	10.2808	17.9884	2.66667	2.66667	8
S000328	D1GMAUX28	-7.83855	9.45466	17.5115	2.33333	2.33333	7.75
S000484	SORLIP3AT	-7.83855	9.16622	17.5115	2.33333	2.33333	7.75
S000235	AUXRETGA2GMGH3	-7.83855	9.45466	17.5115	2.33333	2.33333	7.75
S000154	SPHCOREZMC1	-7.83855	9.16622	17.5115	2.33333	2.33333	7.75
S000481	ANAERO5CONSENSUS	-7.83855	9.16622	17.5115	2.33333	2.33333	7.75
S000112	TOPOISOM	-7.89961	10.9626	18.2013	2.66667	2.66667	7.75
S000381	PIATGAPB	-7.92648	8.05161	16.3097	2	2	7.25
S000251	MNF1ZMPPC1	-7.92648	9.7431	16.3097	1.66667	1.66667	7.25
S000076	OCTAMERMOTIFTAH3H4	-7.92648	8.05161	16.3097	2	2	7.25
S000340	TATAPVTRNALEU	-7.92648	8.05161	16.3097	2	2	7.25
S000455	PE2FNTRNR1A	-7.92648	8.05161	16.3097	2	2	7.25
S000396	E2F1OSPCNA	-7.92648	9.7431	16.3097	1.66667	1.66667	7.25
S000397	TE2F2NTPCNA	-7.92648	9.7431	16.3097	1.66667	1.66667	7.25
S000366	E2FANTRNR	-7.92648	9.7431	16.3097	1.66667	1.66667	7.25
S000367	E2FBNTRNR	-7.92648	8.05161	16.3097	2	2	7.25
S000465	LECPLEACS2	-8.00657	8.05161	17.0347	2	2	7.5
S000102	RYREPEATVFLEB4	-8.00657	8.05161	17.0347	2	2	7.5
S000234	AUXRETGA1GMGH3	-8.00657	8.05161	17.0347	2	2	7.5
S000321	ZDNAFORMINGATCAB1	-8.00657	8.05161	17.0347	2	2	7.5
S000183	SP8BFIBSP8AIB	-8.00657	8.05161	17.0347	2	2	7.5
S000281	ACGTABREMOTIFAOSOSEM	-8.00657	8.05161	17.0347	2	2	7.5
S000299	ABREMOTIFAOSOSEM	-8.00657	8.05161	17.0347	2	2	7.5
S000231	LRENPCABE	-8.00657	8.05161	17.0347	2	2	7.5
S000475	HDZIPIIIAT	-8.01104	10.0921	18.6432	2.91068	2.62201	8.25
S000122	-300ELEMENT	-8.01715	7.98419	15.5297	1.66667	1.42265	6.08333
S000422	TGTCACACMCUCUMISIN	-8.09449	8.05161	15.8329	1.33333	1.33333	7
S000352	BS1EGCCR	-8.09449	7.76317	15.8329	1.33333	1.33333	7
S000086	INTRONLOWER	-8.09449	6.93699	15.356	1.33333	1.33333	6.75
S000486	SORLIP5AT	-8.09449	8.05161	15.8329	1.33333	1.33333	7
S000238	ALF1NTPARC	-8.19246	14.2016	23.0243	4.66667	4.66667	10.25
S000306	ELRE1PCPAL1	-8.19246	14.2016	23.0243	4.66667	4.66667	10.25
S000468	OSE2ROOTNODULE	-8.26251	6.93699	15.356	1	1	6.75
S000462	NODCON2GM	-8.26251	6.93699	15.356	1	1	6.75
S000098	ROOTMOTIFTAPOX1	-8.26251	6.93699	15.356	1	1	6.75
S000377	TGACGTVMAMY	-8.26251	6.93699	15.356	1	1	6.75
S000053	HEXMOTIFTAH3H4	-8.26251	6.93699	15.356	1	1	6.75
S000051	GT1MOTIFPSRBCS	-8.49524	9.31982	17.7894	2.48803	1.91068	6.75
S000099	RSEPVGRP1	-8.53632	12.5101	20.1439	3	3	9
S000451	GLMHVCHORD	-8.60581	8.63252	17.6178	1.75598	2.08932	7.25
S000002	-300MOTIFZMZEIN	-8.638	8.66135	17.9805	2	2.04466	7.75
S000379	DE1PSPRA2	-8.70433	11.6839	19.667	2.66667	2.66667	8.75
S000338	AGL1ATCONSENSUS	-8.82554	11.5603	19.5533	3.1547	2.31319	8.08333
S000473	TL1ATSAR	-8.87235	10.5693	19.1902	2.33333	2.33333	8.5
S000206	GBOXRELOSAMY3	-8.87235	10.5693	19.1902	2.33333	2.33333	8.5
S000262	ABREDISTBBNNAPA	-8.87235	10.2808	19.1902	2.33333	2.33333	8.5
S000159	TCA1MOTIF	-8.87235	10.2808	19.1902	2.33333	2.33333	8.5
S000057	HSELIKENTGLN2	-8.87235	10.5693	19.1902	2.33333	2.33333	8.5
S000303	LREBOXIIPCCHS1	-8.87235	10.5693	19.1902	2.33333	2.33333	8.5
S000118	ABRE3HVA22	-8.87235	10.2808	19.1902	2.33333	2.33333	8.5
S000219	ABREBZMRAB28	-8.87235	10.5693	19.1902	2.33333	2.33333	8.5
S000272	GBOX10NT	-8.87235	10.5693	19.1902	2.33333	2.33333	8.5
S000016	ACGTROOT1	-8.87235	10.5693	19.1902	2.33333	2.33333	8.5
S000017	OPAQUE2ZM22Z	-8.87235	10.2808	19.1902	2.33333	2.33333	8.5
S000495	WINPSTPIIIK	-8.87235	10.2808	19.1902	2.33333	2.33333	8.5
S000162	O2F1BE2S1	-8.87235	10.5693	19.1902	2.33333	2.33333	8.5
S000163	O2F2BE2S1	-8.87235	10.2808	19.1902	2.33333	2.33333	8.5
S000164	O2F3BE2S1	-8.87235	10.2808	19.1902	2.33333	2.33333	8.5
S000287	SGBFGMGMAUX28	-8.87235	10.5693	19.1902	2.33333	2.33333	8.5
S000290	ABREMOTIFIOSRAB16B	-8.87235	10.2808	19.1902	2.33333	2.33333	8.5
S000291	ABREMOTIFIIIOSRAB16B	-8.87235	10.5693	19.1902	2.33333	2.33333	8.5
S000351	GCBP2ZMGAPC4	-8.96027	9.16622	17.9884	2	2	8
S000186	SURE1STPAT21	-8.96027	9.16622	17.9884	2	2	8
S000056	HSELIKENTACIDICPR1	-8.96027	10.5693	17.9884	1.66667	1.66667	8
S000344	AAGACGTAGATACL12	-9.04036	9.16622	18.7133	2	2	8.25
S000207	GT2OSPHYA	-9.04036	9.16622	18.7133	2	2	8.25
S000147	NONAMERATH4	-9.04036	9.16622	18.7133	2	2	8.25
S000489	SORLREP4AT	-9.04036	9.16622	18.7133	2	2	8.25
S000014	ABRECE1HVA22	-9.04036	9.16622	18.7133	2	2	8.25
S000191	RGATAOS	-9.04036	9.16622	18.7133	2	2	8.25
S000385	EVENINGAT	-9.04036	9.16622	18.7133	2	2	8.25
S000456	VOZATVPP	-9.12828	9.45466	17.5115	1.33333	1.33333	7.75
S000452	EMHVCHORD	-9.12828	9.16622	17.5115	1.33333	1.33333	7.75
S000240	ASF1NTPARA	-9.22625	15.3162	24.703	4.66667	4.66667	11
S000007	ABADESI1	-9.26943	9.27109	18.9263	2	2.04466	8
S000438	GADOWNAT	-9.2963	8.05161	17.0347	1	1	7.5
S000501	CGCGBOXAT	-9.37229	7.96352	16.0764	0.666667	0.402506	7
S000012	ABREOSRAB21	-9.49318	8.12765	16.885	1.24402	1.04466	6.75
S000343	AGL3ATCONSENSUS	-9.5335	12.4749	21.0767	3.39872	2.53269	8.5
S000208	BOX1PVCHS15	-9.57011	14.2016	21.8225	3	3	9.75
S000209	BOX2PVCHS15	-9.6502	12.7985	22.5475	3.33333	3.33333	10
S000211	SITE1SORPS1	-9.6502	12.7985	22.5475	3.33333	3.33333	10
S000412	14BPATERD1	-9.6502	12.7985	22.5475	3.33333	3.33333	10
S000225	BOXBPSAS1	-9.6502	12.7985	22.5475	3.33333	3.33333	10
S000448	WBOXGACAD1A	-9.6502	12.7985	22.5475	3.33333	3.33333	10
S000134	ABRE2HVA1	-9.73812	12.5101	21.3457	2.66667	2.66667	9.5
S000342	AGAMOUSATCONSENSUS	-9.75145	12.4273	20.9213	3.1547	2.31319	8.5
S000417	E2FAT	-9.75971	10.0644	18.4573	1.33333	1.33333	8
S000266	TDBA12NTCHN50	-9.90614	11.6839	20.8688	2.33333	2.33333	9.25
S000301	CONSERVED11NTZMATP1	-9.90614	11.3955	20.8688	2.33333	2.33333	9.25
S000008	ABADESI2	-9.90614	11.6839	20.8688	2.33333	2.33333	9.25
S000018	ACGTSEED2	-9.90614	11.3955	20.8688	2.33333	2.33333	9.25
S000015	ABRETAEM	-9.90614	11.6839	20.8688	2.33333	2.33333	9.25
S000108	TATABOX1	-9.99406	10.2808	19.667	2	2	8.75
S000325	B2GMAUX28	-9.99406	10.2808	19.667	2	2	8.75
S000323	LS5ATPR1	-9.99406	10.2808	19.667	2	2	8.75
S000019	ACGTSEED3	-9.99406	10.2808	19.667	2	2	8.75
S000220	GRAZMRAB28	-9.99406	10.5693	19.1902	1.66667	1.66667	8.5
S000355	ACEATCHS	-10.0742	10.2808	20.392	2	2	9
S000069	MRNA3ENDTAH3	-10.0742	10.2808	20.392	2	2	9
S000282	CE3OSOSEM	-10.0742	10.2808	20.392	2	2	9
S000034	CEREGLUBOX3PSLEGA	-10.1621	10.2808	19.1902	1.33333	1.33333	8.5
S000376	AMMORESVDCRNIA1	-10.1621	10.5693	19.1902	1.33333	1.33333	8.5
S000255	PALINDROMICCBOXGM	-10.3301	9.16622	18.7133	1	1	8.25
S000065	MARCEN3	-10.3472	16.6405	25.7917	4.57735	4.28868	11
S000131	ACGTCBOX	-10.418	7.76317	17.5115	0.666667	0.666667	7.75
S000260	AS1LIKECSHPRA	-10.684	13.9131	24.2261	3.33333	3.33333	10.75
S000129	GLUTEBOX2OSGT3	-10.684	13.9131	24.2261	3.33333	3.33333	10.75
S000297	GARE4HVEPB1	-10.684	13.9131	24.2261	3.33333	3.33333	10.75
S000089	PR2GCNT	-10.7056	10.8906	21.3378	2	2	9.25
S000230	PREMOTIFNPCABE	-10.9399	12.5101	22.5475	2.33333	2.33333	10
S000095	RBCSBOX3PS	-10.9399	12.5101	22.5475	2.33333	2.33333	10
S000268	OCETYPEIINTHISTONE	-11.0279	11.3955	21.3457	2	2	9.5
S000120	ABRE3OSRAB16	-11.0279	11.3955	21.3457	2	2	9.5
S000188	RNFG1OS	-11.0279	11.3955	21.3457	2	2	9.5
S000096	RBCSGBOXPS	-11.1079	11.3955	22.0706	2	2	9.75
S000036	EREGCC	-11.1079	11.3955	22.0706	2	2	9.75
S000369	CCTCGTGTCTCGMGH3	-11.1079	11.3955	22.0706	2	2	9.75
S000195	RE1ASPHYA3	-11.1079	11.3955	22.0706	2	2	9.75
S000293	SPHZMC1	-11.1079	11.3955	22.0706	2	2	9.75
S000336	PASNTPARA	-11.2938	17.5454	28.0603	4.66667	4.66667	12.5
S000350	ANAEROBICCISZMGAPC4	-11.2938	17.5454	28.0603	4.66667	4.66667	12.5
S000460	CTRMCAMV35S	-11.3639	10.2808	20.392	1	1	9
S000435	SB1NPABC1	-11.7178	15.0277	25.9048	3.33333	3.33333	11.5
S000320	ELEMENT2GMLBC3	-11.7178	15.0277	25.9048	3.33333	3.33333	11.5
S000309	TEFBOXATEEF1AA1	-11.7178	15.0277	25.9048	3.33333	3.33333	11.5
S000326	C1GMAUX28	-11.7178	15.0277	25.9048	3.33333	3.33333	11.5
S000151	MEJARELELOX	-11.8057	15.0277	24.703	2.66667	2.66667	11
S000010	RYREPEAT4	-11.9737	13.6247	24.2261	2.33333	2.33333	10.75
S000329	D2GMAUX28	-12.0616	12.5101	23.0243	2	2	10.25
S000150	GRAZMRAB17	-12.1417	12.5101	23.7493	2	2	10.5
S000345	HY5AT	-12.1417	12.5101	23.7493	2	2	10.5
S000145	ABREBNNAPA	-12.1417	12.5101	23.7493	2	2	10.5
S000117	ABRE2HVA22	-12.2297	12.2216	22.5475	1.33333	1.33333	10
S000322	LS7ATPR1	-12.2297	11.3955	22.0706	1.33333	1.33333	9.75
S000054	HSE	-12.2297	12.5101	22.5475	1.33333	1.33333	10
S000038	GAREHVAMY1	-12.3276	18.66	29.739	4.66667	4.66667	13.25
S000116	OCTAMOTIF2	-12.4856	9.9924	20.8688	0.666667	0.666667	9.25
S000463	IDE1HVIDS2	-12.5836	17.257	28.0603	3.66667	3.66667	12.5
S000437	ARELIKEGHPGDFR2	-12.7516	16.1424	27.5834	3.33333	3.33333	12.25
S000243	RSRBNEXTA	-12.7516	16.1424	27.5834	3.33333	3.33333	12.25
S000189	RNFG2OS	-12.8395	16.4308	26.3816	2.66667	2.66667	11.75
S000423	IBOXLSCMCUCUMISIN	-13.0954	13.6247	24.703	2	2	11
S000389	JASE2ATOPR1	-13.1755	13.6247	25.4279	2	2	11.25
S000445	IDRSZMFER1	-13.3245	13.7296	24.916	2	2.04466	10.75
S000158	OCSELEMENTAT	-13.6687	16.5895	27.7913	3.39872	2.62201	11.5
S000347	CARG1ATAP3	-13.7053	18.66	28.5371	3	3	12.75
S000349	CARG3ATAP3	-13.7053	17.257	28.5371	3.33333	3.33333	12.75
S000348	CARG2ATAP3	-13.7854	17.257	29.2621	3.33333	3.33333	13
S000091	PROLAMINBOX	-14.0413	15.8539	27.5834	2.33333	2.33333	12.25
S000062	LREBOX3PSRBCS3	-14.0413	15.8539	27.5834	2.33333	2.33333	12.25
S000509	ESPASGL01	-14.2093	14.7393	27.1066	2	2	12
S000257	TACBBFNTEAS4	-14.2093	14.7393	27.1066	2	2	12
S000283	23BPUASNSCYCB1	-14.3952	20.8893	33.0963	4.66667	4.66667	14.75
S000190	ABFOS	-14.8192	18.3716	30.9408	3.33333	3.33333	13.75
S000267	OCETYPEINTHISTONE	-14.9071	18.0831	29.739	2.66667	2.66667	13.25
S000074	OCSENHANMOTIFAT	-15.0751	16.9685	29.2621	2.33333	2.33333	13
S000434	SB3NPABC1	-15.2431	15.8539	28.7853	2	2	12.75
S000221	ABRECE3ZMRAB28	-15.499	14.4509	27.1066	1	1	12
S000141	ABRECE3HVA1	-15.499	14.4509	27.1066	1	1	12
S000312	20NTNTNOS	-15.853	19.4862	32.6194	3.33333	3.33333	14.5
S000327	C2GMAUX28	-15.853	19.4862	32.6194	3.33333	3.33333	14.5
S000284	-314MOTIFZMSBE1	-15.853	19.4862	32.6194	3.33333	3.33333	14.5
S000300	REGION1OSOSEM	-16.2769	16.9685	30.4639	2	2	13.5
S000247	TGA1ANTPR1A	-16.2769	16.9685	30.4639	2	2	13.5
S000294	CGTGTSPHZMC1	-16.2769	16.9685	30.4639	2	2	13.5
S000441	SUREAHVISO1	-16.4628	23.1185	36.4536	4.66667	4.66667	16.25
S000335	-141NTG13	-16.8867	20.6008	34.2981	3.33333	3.33333	15.25
S000004	3AF1BOXPSRBCS3	-16.8867	20.6008	34.2981	3.33333	3.33333	15.25
S000073	ASF1ATNOS	-16.8867	20.6008	34.2981	3.33333	3.33333	15.25
S000101	SE2PVGRP1	-16.8867	20.6008	34.2981	3.33333	3.33333	15.25
S000227	BOXC'PSAS1	-17.1427	19.1978	32.6194	2.33333	2.33333	14.5
S000239	ALF2NTPARB	-17.1427	19.1978	32.6194	2.33333	2.33333	14.5
S000289	RSEPVGRP18	-17.4966	24.2331	38.1322	4.66667	4.66667	17
S000286	27BPDRCONSENSUSPS25S	-17.7257	24.338	38.3452	4.66667	4.66667	16.75
S000346	OCSGMGH24	-17.7525	23.1185	36.4536	3.66667	3.66667	16.25
S000196	PE1ASPHYA3	-17.9205	21.7154	35.9767	3.33333	3.33333	16
S000357	OCSGMHSP26A	-18.1765	20.6008	34.2981	2.33333	2.33333	15.25
S000049	GLUTEBP2OS	-18.1765	20.3124	34.2981	2.33333	2.33333	15.25
S000046	GLUTEBOX1OSGT2	-18.3445	19.1978	33.8212	2	2	15
S000427	GAGA8HVBKN3	-18.6004	18.0831	32.1426	1	1	14.25
S000341	23BPZM27KDAZEIN	-18.8742	22.83	36.9304	3.33333	3.33333	16.5
S000128	GLUTEBOX1OSGT3	-19.3783	20.3124	35.4999	2	2	15.75
S000319	ELEMENT1GMLBC3	-19.9881	23.9447	39.334	3.33333	3.33333	17.5
S000311	TEF1BOXATA1	-19.9881	23.9447	39.334	3.33333	3.33333	17.5
S000384	JERECRSTR	-19.9881	23.9447	39.334	3.33333	3.33333	17.5
S000241	WARBNEXTA	-20.332	21.427	36.4536	2	2	16.25
S000405	GAGAGMGSA1	-20.668	20.3124	35.4999	1	1	15.75
S000156	SARECAMV	-21.3658	22.5416	38.1322	2	2	17
S000295	BOXINTPATPB	-21.4459	22.5416	38.8572	2	2	17.25
S000359	NDEGMSAUR	-21.6317	28.6916	44.8469	4.66667	4.66667	20
S000304	OBF5ATGST6	-22.0557	26.1739	42.6914	3.33333	3.33333	19
S000365	YREGIONNTPRB1B	-22.0557	26.1739	42.6914	3.33333	3.33333	19
S000364	GREGIONNTPRB1B	-22.3116	25.0593	41.0127	2.33333	2.33333	18.25
S000060	LEGUMINBOXLEGA5	-22.9162	26.8885	43.8501	3.33333	3.33333	19
S000469	COREOS	-23.1713	26.0113	42.7834	2.91068	2.62201	18
S000332	EIN3ATERF1	-24.1233	28.4031	46.0487	3.33333	3.33333	20.5
S000258	AGTACSAO	-24.1233	28.4031	46.0487	3.33333	3.33333	20.5
S000288	SE1PVGRP18	-24.5472	25.8855	43.8932	2	2	19.5
S000213	CGF1ATCAB2	-24.7331	32.0354	49.8828	4.66667	4.66667	22.25
S000285	-284MOTIFZMSBE1	-26.1909	30.6324	49.406	3.33333	3.33333	22
S000023	AS1CAMV	-26.2788	30.6324	48.2042	2.66667	2.66667	21.5
S000248	ATRICHPSPETE	-27.2247	31.747	51.0846	3.33333	3.33333	22.75
S000197	PE3ASPHYA3	-27.2247	31.747	51.0846	3.33333	3.33333	22.75
S000464	IDE2HVIDS2	-27.6486	29.2293	48.9291	2	2	21.75
S000253	PSREGIONZMZM13	-28.2585	32.8616	52.7633	3.33333	3.33333	23.5
